# Supplementary material for: Small Molecule Pytren-4QMn Metal Complex Slows down Huntington’s Disease Progression in Male zQ175 Transgenic Mice
Source: Int J Mol Sci. 2023 Oct 13;24(20):15153. doi: 10.3390/ijms242015153 (PMC10607077; doi:10.3390/ijms242015153)
Supplement: Supplementary file 1 [file ijms-24-15153-s001.zip]

Archive with 1 entries (1 files):
- ijms-2609158-supplementary.pdf
